# Supplementary material for: Satisfaction and associated factors towards inpatient health care services among adult patients at Pawie General Hospital, West Ethiopia
Source: PLoS One. 2021 Apr 20;16(4):e0249168. doi: 10.1371/journal.pone.0249168 (PMC8057596; doi:10.1371/journal.pone.0249168)
Supplement: S1 Data — (XLS) [file pone.0249168.s001.xls]

## Sheet: Editted
ID	Sex	Age	MaritalStatus	EducationalStatus	Occupation	Ethnicity	Religion	Residence	Income	ExperienceofAdmission	AdmissionMode	Comorbidity	WaitingTime	AdmissionWard	DurationofStay	TimeofHospn	HealthCondition	Payment	Privacy	FamilySupport	V301	V302	V303	V304	V305	V306	V307	V308	V309	V310	V311	V312	V313	V314	V315	V316	V317	V318	V319	V320	V321	V322	V323	V324	V325	V326	V327	V328	V329
1	1	25	2	2	3	1	1	1	2000	2	1	1	1	2	2	1	1	1	1	1	4	4	4	4	4	5	4	4	4	4	4	4	4	5	4	4	4	4	4	4	4	4	4	4	4	4	4	4	4
2	2	28	2	2	3	3	2	1	500	1	1	2	1	1	7	2	1	2	2	1	5	5	4	5	5	4	5	5	5	5	4	5	4	4	4	5	5	5	5	4	5	2	2	2	2	4	2	4	4
3	2	35	2	1	3	6	2	1	2000	1	1	2	1	2	3	2	1	2	2	1	5	5	3	5	5	3	5	5	5	5	5	4	4	5	4	4	3	5	5	5	5	4	4	2	2	4	4	2	2
4	1	20	2	1	3	3	1	1	1000	2	2	2	1	3	9	2	2	1	2	1	5	5	4	5	5	3	5	5	5	5	4	4	5	4	4	4	5	5	5	5	4	4	2	2	4	4	4	2	4
5	2	28	2	2	3	1	1	2	4000	2	1	2	1	1	8	2	1	2	2	1	5	5	5	5	5	4	5	5	5	5	4	4	4	4	4	4	5	5	5	5	4	4	2	2	2	4	2	2	4
6	1	28	2	2	3	1	1	1	1500	1	1	2	1	2	2	2	2	1	2	1	5	5	4	5	5	3	5	5	5	5	4	4	5	4	4	4	4	5	5	5	4	4	2	2	4	4	2	2	4
7	2	21	1	2	5	1	1	1	500	2	1	2	1	3	5	1	1	1	2	1	4	4	3	4	5	3	5	5	5	5	4	4	5	4	4	2	5	5	5	5	4	4	5	4	2	4	4	2	4
8	2	19	2	4	5	1	1	2	2000	1	1	2	1	1	2	2	1	2	2	1	5	5	4	5	5	3	4	4	4	5	4	4	5	4	4	2	4	5	4	4	4	3	2	2	4	4	4	4	4
9	2	40	2	1	3	6	3	1	1000	2	1	2	1	2	2	1	2	1	2	1	5	5	4	5	5	5	5	5	5	5	4	4	5	5	4	4	5	5	5	5	4	4	2	2	4	4	2	2	4
10	2	18	1	3	5	4	1	2	3000	1	1	2	1	3	6	1	1	1	2	1	5	5	3	5	5	4	4	4	4	5	5	4	5	5	4	4	5	5	5	5	4	4	4	2	4	2	2	2	4
11	2	22	2	4	1	1	1	1	2700	2	1	2	1	1	2	1	1	2	2	1	5	5	4	5	5	3	4	4	4	5	4	4	5	5	4	4	5	5	5	5	4	4	2	2	4	4	4	5	2
12	2	45	2	1	3	1	1	2	1500	1	1	2	1	2	2	2	2	1	2	1	5	5	5	5	5	3	5	5	5	5	5	4	5	5	4	4	5	5	5	5	5	5	5	4	5	5	5	2	4
13	1	45	2	2	3	2	1	1	2500	2	1	2	1	3	3	2	2	1	2	1	5	5	4	4	5	3	5	5	4	5	4	4	5	4	4	4	5	5	5	5	4	4	2	2	4	4	2	2	4
14	2	35	2	2	3	1	1	2	3000	1	1	2	1	1	7	2	1	2	2	1	5	5	4	5	5	4	5	5	5	5	4	4	5	5	4	4	5	5	5	5	4	4	2	2	4	4	2	2	4
15	2	55	2	1	3	6	3	1	1500	2	1	2	1	2	2	2	2	1	2	1	5	5	4	5	5	4	5	5	5	5	5	4	5	5	4	4	5	5	5	5	5	5	4	4	5	5	5	4	5
16	2	25	2	4	1	5	1	1	3700	1	1	2	1	3	4	1	1	1	2	1	5	5	3	4	5	3	4	4	4	5	4	4	5	5	5	4	5	5	5	5	4	5	2	2	4	4	2	2	4
17	2	35	2	1	3	1	1	2	3000	1	1	2	1	1	7	1	1	2	2	1	5	5	4	5	5	3	5	5	5	5	4	4	4	4	4	4	5	5	5	5	4	4	2	2	4	4	2	2	4
18	2	40	3	2	3	4	1	1	2000	2	1	2	1	2	4	2	2	1	2	1	5	5	4	5	5	3	5	5	5	5	5	4	5	5	4	4	5	5	5	5	5	5	4	4	5	5	4	2	4
19	1	19	1	3	5	1	1	2	500	1	1	2	1	3	4	1	1	1	2	1	5	5	4	5	5	5	5	5	5	5	4	4	5	4	4	2	5	5	4	4	4	4	2	2	4	4	2	2	4
20	2	25	2	4	6	2	1	1	4000	1	1	2	1	1	5	1	1	2	2	1	4	4	3	5	5	3	5	5	5	5	4	4	5	5	4	4	5	5	5	5	4	3	2	2	4	4	4	2	4
21	1	28	1	3	5	1	1	2	600	2	1	2	1	2	3	2	2	1	2	1	5	5	5	5	5	4	5	5	5	5	5	4	5	5	5	5	5	5	5	5	5	5	5	2	5	5	5	5	4
22	1	47	2	1	3	1	1	1	2500	1	1	2	1	3	5	1	2	2	2	1	5	5	4	5	5	3	5	5	5	5	4	4	5	4	4	4	5	5	5	5	4	3	2	2	4	2	2	2	4
23	2	25	2	1	3	1	1	2	2000	1	1	2	1	1	4	1	1	2	2	1	5	5	3	5	5	3	5	5	5	5	4	4	4	5	4	4	5	5	5	5	4	4	2	2	2	3	2	2	4
24	1	19	3	2	3	1	1	2	800	2	1	2	1	2	6	1	1	1	2	1	5	5	4	5	5	5	5	5	5	5	5	4	5	5	4	4	5	5	5	5	5	5	4	4	4	4	4	2	4
25	1	27	3	1	3	1	2	1	3000	1	1	2	1	3	5	1	1	1	2	1	5	5	3	5	5	3	4	5	5	5	5	4	5	5	4	4	5	5	5	5	4	4	2	2	4	2	2	2	4
26	2	28	2	1	3	1	1	1	3000	1	1	2	1	1	4	1	1	2	1	2	5	5	4	5	5	4	5	5	5	5	4	4	5	5	4	4	4	5	5	5	5	3	2	2	4	4	2	2	4
27	2	25	2	2	3	2	1	2	3000	2	1	2	1	2	5	2	1	1	2	1	5	5	3	5	5	5	5	5	5	5	5	4	5	5	4	4	5	5	5	5	5	5	4	2	4	2	4	2	4
28	2	32	2	2	3	6	3	2	2500	1	1	2	1	3	3	1	2	1	2	1	5	5	4	5	5	5	5	5	4	5	5	2	4	5	4	4	5	5	5	5	4	4	4	2	4	2	4	2	4
29	2	25	2	4	1	1	1	1	2400	2	1	2	1	1	2	1	1	2	2	1	5	5	3	5	5	3	5	4	4	5	4	4	5	4	4	4	5	5	4	4	4	4	2	2	4	4	2	2	4
30	2	38	2	1	3	1	1	2	4000	1	1	2	1	2	8	2	2	1	2	1	5	5	3	5	5	3	5	5	5	5	5	4	5	5	4	4	5	5	5	5	5	3	4	2	4	4	5	2	4
31	1	60	2	1	3	1	1	2	2000	2	1	2	1	3	3	2	1	1	2	1	4	4	4	5	5	3	4	4	2	4	5	4	5	5	5	4	5	5	5	5	4	4	4	4	4	4	4	4	4
32	2	22	2	2	3	6	3	1	1500	1	1	2	1	1	7	2	1	2	2	1	5	5	3	5	5	3	5	5	5	5	4	4	5	4	4	2	5	5	5	5	4	3	4	2	4	4	2	2	4
33	2	26	4	1	3	6	3	2	800	2	1	2	1	2	2	2	1	2	1	2	5	4	5	5	5	5	5	4	4	5	4	4	4	5	4	4	4	5	4	4	4	5	4	1	4	4	2	2	2
34	1	28	1	3	1	5	3	1	4000	1	1	2	1	3	4	1	2	2	2	1	4	4	4	5	5	5	5	5	5	5	5	4	5	5	4	2	5	5	5	5	4	4	2	2	4	2	4	2	4
35	2	18	2	2	5	1	1	1	1500	2	1	2	1	1	6	2	1	2	2	1	5	5	3	5	5	4	5	5	5	5	4	4	5	4	4	2	4	5	5	5	5	4	4	2	4	4	2	2	4
36	1	19	1	2	5	6	3	2	600	1	1	2	1	2	5	2	1	2	1	1	5	5	5	5	5	3	5	5	5	5	5	4	5	5	4	2	4	4	5	5	4	3	2	2	4	4	4	2	2
37	2	18	1	2	5	1	1	1	700	1	1	2	1	3	3	2	2	1	2	1	2	2	3	5	5	3	5	5	5	5	5	4	5	5	5	5	5	5	5	5	5	5	4	2	4	5	5	2	5
38	2	29	2	4	1	1	1	1	5000	2	1	2	1	1	4	2	1	2	2	1	5	5	4	5	5	4	5	5	5	5	5	4	5	5	5	4	5	5	5	5	5	4	5	4	5	4	4	5	4
39	2	35	2	1	3	6	4	2	500	1	1	1	1	2	3	2	1	1	2	1	5	4	3	5	5	3	5	5	4	4	4	4	5	5	4	4	4	5	5	4	4	4	4	2	4	4	4	1	1
40	1	33	2	1	3	2	1	1	2000	2	1	2	1	3	6	2	1	1	2	1	5	5	4	5	5	4	5	5	5	5	5	4	5	5	5	4	5	5	5	5	5	5	4	2	5	5	4	2	5
41	2	30	2	2	3	6	3	2	1500	1	1	2	1	1	2	1	1	2	2	1	5	5	4	5	5	4	5	5	5	5	5	4	5	5	4	4	5	5	5	5	5	5	5	4	5	5	4	4	4
42	1	45	2	1	3	3	1	2	1500	2	1	1	1	2	5	1	2	1	2	1	5	4	3	5	5	5	5	5	5	5	5	5	5	4	4	2	4	5	5	5	4	3	4	2	2	4	4	4	4
43	1	26	2	1	3	2	1	2	2000	1	1	2	1	3	2	3	1	1	2	1	5	5	3	5	5	4	5	5	5	5	5	4	5	5	5	4	5	5	5	5	5	5	4	2	5	5	5	2	4
44	2	18	2	2	5	2	1	1	800	2	1	1	1	1	4	2	1	2	2	1	5	5	4	5	5	4	5	5	5	5	5	5	5	5	4	4	5	5	5	5	5	5	5	4	5	5	5	2	4
45	1	19	1	3	5	3	1	2	1000	1	1	2	1	2	3	1	2	1	2	1	5	4	3	4	4	3	3	5	5	5	5	5	4	4	5	2	2	4	4	5	4	4	3	4	2	2	4	4	2
46	1	35	2	1	3	1	1	2	3000	2	1	2	1	3	5	1	2	2	2	1	5	5	3	5	5	3	5	5	5	5	5	4	5	5	5	4	5	5	5	5	5	4	4	4	4	4	4	4	4
47	2	30	2	2	3	1	1	1	2500	1	1	2	1	1	2	1	1	2	2	1	5	5	4	5	5	3	5	5	5	5	4	4	5	4	4	3	5	5	5	5	5	5	5	2	4	4	4	2	4
48	2	29	2	1	3	3	1	1	2000	1	1	2	1	2	3	2	2	1	2	1	5	4	3	5	5	3	5	5	4	5	5	5	5	5	4	2	4	5	5	5	4	3	4	1	1	2	2	2	1
49	2	23	2	4	5	2	1	2	2000	2	1	2	1	3	6	2	1	1	2	1	5	5	3	5	5	5	5	5	5	5	5	4	5	5	4	4	5	5	5	5	5	5	5	5	5	5	5	2	4
50	2	30	2	1	6	2	1	1	1000	1	1	2	1	1	2	2	1	2	2	1	5	5	4	5	5	4	5	5	5	5	4	4	4	5	4	4	5	5	5	5	5	4	4	2	4	4	4	2	4
51	2	24	1	4	1	1	1	1	2500	1	1	2	1	2	7	2	2	1	2	1	4	4	3	4	4	3	4	4	4	4	4	4	4	5	2	2	4	4	4	4	4	3	2	1	4	1	2	4	4
52	1	21	1	2	5	1	1	2	2000	2	1	2	1	3	8	1	1	1	2	1	5	5	4	5	5	4	5	5	5	5	4	2	4	4	4	4	5	5	5	5	4	4	2	2	4	4	2	2	4
53	2	20	2	2	3	1	1	1	500	1	1	2	1	1	6	2	1	2	2	1	4	4	3	5	5	3	5	5	5	5	4	4	5	4	4	2	4	5	5	5	4	3	2	2	4	4	2	2	4
54	1	48	2	4	1	2	1	1	4000	1	1	2	1	2	3	1	2	1	2	1	4	4	3	5	5	3	5	4	5	5	5	4	5	5	4	4	2	4	4	4	4	4	4	2	4	4	4	4	2
55	1	28	1	3	5	1	2	2	700	2	1	2	1	3	5	1	1	1	2	1	5	5	3	5	5	5	5	5	5	5	5	4	5	5	4	4	5	5	5	5	4	4	4	2	4	4	4	2	4
56	2	25	2	2	3	6	3	1	1500	1	1	2	1	1	5	2	1	2	2	1	5	5	3	5	5	3	5	5	5	5	4	4	5	5	4	4	5	5	5	4	4	4	4	4	2	4	5	2	4
57	1	34	2	2	3	5	3	1	2700	2	2	2	1	2	3	1	2	1	2	1	5	4	3	5	5	3	5	4	5	5	4	2	4	4	2	1	4	4	5	5	4	3	2	1	4	4	2	2	4
58	1	18	1	2	5	3	1	2	500	1	1	2	1	3	5	1	1	1	2	1	5	5	3	5	5	3	5	5	5	5	5	2	5	5	4	4	5	5	5	5	4	3	2	2	4	4	4	2	4
59	2	29	2	1	3	1	1	2	2000	2	1	2	1	1	7	1	1	2	2	1	5	5	4	5	5	3	5	5	5	5	5	4	5	5	5	2	4	5	5	5	4	4	2	2	4	4	4	2	4
60	2	35	2	1	2	1	2	1	500	1	1	1	1	2	3	2	1	1	1	1	5	5	5	5	5	5	5	5	5	5	4	4	5	4	4	2	4	5	5	5	5	5	4	1	4	4	4	4	4
61	1	30	2	1	3	2	1	1	3000	2	1	2	1	3	6	1	1	1	2	1	4	4	3	5	5	3	4	4	4	3	4	2	4	5	1	1	1	4	4	4	4	3	2	2	4	2	2	2	4
62	2	26	2	4	1	1	1	2	2600	1	1	2	1	1	3	2	1	2	2	1	5	5	3	5	5	3	5	5	5	5	5	4	5	5	5	4	2	5	5	5	5	5	4	2	4	4	4	2	4
63	2	32	3	1	3	2	1	1	3500	2	1	2	1	2	5	2	2	1	1	1	5	5	5	5	5	5	5	4	5	5	5	5	5	5	5	4	4	5	5	5	5	5	1	1	4	4	4	4	4
64	1	24	2	3	2	1	1	2	4000	1	1	2	1	3	3	2	1	1	2	1	5	5	3	5	5	3	4	4	4	3	5	1	1	5	1	1	1	1	2	2	2	3	1	1	4	2	2	1	4
65	2	23	2	4	4	1	1	1	1000	2	1	2	1	1	6	3	1	2	2	1	5	5	3	5	5	5	5	5	5	5	5	4	5	5	4	2	2	4	4	4	4	3	2	2	4	4	4	2	4
66	1	23	1	2	2	1	2	2	1000	1	1	2	1	2	3	2	1	1	1	1	5	5	5	5	5	5	5	5	5	5	5	5	5	5	4	4	4	4	5	5	4	4	4	1	4	2	2	1	1
67	2	30	2	1	3	1	1	1	3000	2	1	2	1	3	6	1	1	2	2	1	4	4	3	4	4	3	4	4	4	4	5	2	5	4	2	2	2	4	5	5	4	5	2	1	4	3	4	1	4
68	2	29	2	2	3	1	1	2	2000	1	1	2	1	1	2	1	1	2	2	1	5	5	4	5	5	3	5	5	5	5	5	4	5	5	4	5	5	5	5	5	5	5	5	2	4	4	4	2	4
69	2	30	2	2	6	1	1	2	2000	2	2	2	1	2	8	1	2	2	1	1	5	5	5	5	5	5	5	5	4	5	4	4	5	5	1	1	5	5	5	5	5	2	1	2	2	4	2	2	5
70	2	20	2	4	6	5	1	1	5000	1	2	1	1	3	4	2	2	1	2	1	5	4	5	5	4	5	5	5	5	5	5	4	5	5	4	4	4	4	5	5	4	5	4	4	4	4	4	4	4
71	2	30	2	4	1	1	2	1	5400	2	1	2	1	1	2	2	1	2	2	1	5	5	3	5	5	5	5	5	5	5	4	4	5	4	4	4	5	5	5	5	5	5	5	2	4	4	2	2	4
72	1	40	2	1	3	1	1	2	2400	1	1	2	1	2	7	2	1	1	2	1	4	4	5	4	4	5	4	4	4	4	4	2	4	5	2	2	2	5	4	5	5	5	2	1	5	4	4	4	4
73	1	40	2	1	3	1	1	1	1500	2	1	2	1	3	4	1	2	1	2	1	5	5	5	5	5	5	5	5	5	5	4	4	5	5	4	4	5	5	5	5	4	4	4	2	4	4	4	4	4
74	2	19	2	2	6	1	1	2	800	1	1	2	1	1	5	2	1	2	2	1	5	5	4	5	5	4	5	5	5	5	5	4	5	5	5	4	4	5	5	5	5	5	2	2	4	4	5	2	4
75	2	50	2	1	3	1	1	2	1500	2	1	2	1	2	3	2	2	1	2	1	5	5	5	5	5	5	5	5	5	5	4	4	4	4	2	1	4	4	5	5	5	4	1	1	4	4	4	4	4
76	1	30	2	1	3	3	1	1	1500	1	1	2	1	3	3	2	1	1	2	1	5	4	3	5	5	3	5	4	5	5	5	4	5	5	4	2	4	4	5	5	4	3	2	2	4	4	2	1	1
77	2	35	2	1	3	4	3	1	3000	2	2	1	1	2	6	1	2	2	1	1	5	5	4	5	4	4	4	4	5	5	4	5	5	4	4	4	4	4	4	4	5	4	3	3	5	5	4	4	4
78	2	19	1	4	5	1	1	2	2000	2	1	2	1	2	2	2	1	1	1	1	5	5	5	5	5	5	5	5	5	5	4	4	5	4	2	3	3	3	5	4	4	4	2	1	4	2	4	4	4
79	1	67	2	1	3	1	1	2	2000	2	1	2	1	3	9	1	1	2	2	1	5	4	3	5	5	3	5	5	5	5	4	4	4	5	4	2	1	4	5	5	4	3	2	1	4	4	4	2	2
80	2	28	2	1	3	1	2	1	500	1	1	2	1	1	2	1	1	2	1	1	5	5	5	5	5	5	5	5	5	5	4	5	5	5	5	5	5	5	5	5	5	5	5	4	5	5	5	4	5
81	2	19	1	2	5	1	1	2	700	2	1	1	1	2	5	1	1	1	2	1	5	5	5	5	4	5	5	5	5	5	4	4	5	5	2	2	4	4	4	4	5	2	1	4	4	4	4	4	4
82	2	28	2	1	3	3	1	1	800	1	1	2	1	3	3	2	1	1	2	1	5	4	3	5	5	3	5	5	5	5	5	4	5	5	4	2	4	5	5	5	4	3	4	1	4	4	4	2	2
83	2	32	2	3	2	2	1	1	2500	2	2	2	1	1	3	1	2	1	1	1	5	5	5	5	5	4	4	5	5	5	4	5	5	5	5	5	5	4	5	5	4	5	5	5	4	5	5	5	5
84	2	23	3	2	3	2	1	2	1500	1	1	2	1	2	7	2	2	2	2	1	4	4	3	4	4	3	4	2	4	3	5	2	4	5	4	4	4	5	4	4	4	3	2	2	4	2	2	1	4
85	2	35	3	1	6	1	1	1	600	1	1	1	1	3	3	2	1	1	2	1	5	5	3	5	5	3	5	5	5	5	5	4	4	5	4	3	4	5	5	5	4	3	4	2	4	4	4	2	4
86	2	25	2	4	1	4	1	1	3500	2	1	2	1	1	6	2	1	2	1	1	5	5	5	5	5	5	5	5	5	5	4	5	5	4	5	5	4	5	5	4	5	5	4	4	5	5	5	5	5
87	1	65	2	2	3	1	1	1	2000	1	1	2	1	2	2	1	1	2	2	1	5	5	4	5	5	5	4	4	4	4	4	4	4	5	1	2	4	5	5	5	4	5	2	1	4	4	4	2	4
88	2	38	3	1	2	1	2	2	700	1	1	2	1	3	6	2	1	1	2	1	5	4	3	4	5	3	5	5	4	5	5	5	5	5	4	4	4	5	5	5	4	3	4	1	4	4	4	4	1
89	2	23	2	1	3	3	2	2	500	2	1	2	1	1	4	3	1	2	1	1	5	5	5	5	5	5	5	5	5	5	5	5	5	5	5	5	5	5	5	5	5	5	5	4	5	5	5	5	5
90	1	44	2	3	1	3	1	1	6000	1	2	1	1	2	5	2	2	2	2	1	5	4	5	5	4	5	4	4	5	5	4	4	5	5	1	1	4	4	5	5	4	4	4	2	2	2	1	4	2
91	2	25	1	1	3	3	1	2	1000	2	1	2	1	3	9	2	1	1	2	1	5	4	3	4	5	3	4	5	5	5	5	4	5	5	4	2	5	5	4	4	4	4	2	1	4	4	4	2	1
92	2	29	2	2	3	2	1	1	1000	1	1	2	1	1	5	2	1	2	1	1	5	5	5	5	5	5	5	5	5	5	5	5	5	5	5	5	4	5	5	5	5	5	4	4	5	5	5	5	5
93	1	22	1	4	5	1	1	2	1000	2	1	1	1	2	8	1	2	1	2	1	5	4	3	4	4	5	5	5	4	4	4	4	5	4	4	2	4	4	5	5	4	3	2	2	4	2	2	2	2
94	1	60	2	1	3	1	1	1	2500	1	1	2	1	3	9	2	2	1	2	1	5	4	3	4	4	3	4	4	5	5	5	4	5	5	4	3	4	5	5	4	4	3	4	1	4	4	4	4	2
95	2	25	2	3	3	1	1	1	4500	2	2	2	3	1	4	1	2	1	1	1	5	5	5	5	5	5	5	5	5	5	5	5	5	5	5	5	5	5	5	5	5	5	4	4	5	5	5	5	5
96	2	25	2	4	1	5	1	1	5000	1	1	2	1	2	3	1	1	1	2	1	5	5	3	5	5	3	5	4	4	5	5	4	5	4	4	4	4	5	5	4	4	3	4	1	4	4	4	2	2
97	2	19	1	2	5	1	1	1	1500	1	1	2	1	3	7	2	2	1	2	1	5	4	3	4	4	3	4	4	5	5	5	2	4	5	4	2	4	4	5	4	4	3	4	2	4	4	4	2	2
98	2	35	2	3	3	1	1	2	1500	2	2	2	1	1	4	1	2	1	1	1	5	5	5	5	5	5	5	4	4	5	5	5	5	5	5	5	4	5	5	5	4	5	5	5	4	5	5	5	5
99	2	21	2	2	3	1	1	1	800	1	1	2	1	2	6	1	2	1	2	1	5	5	3	5	5	3	5	5	5	5	5	4	5	5	4	2	4	5	5	5	4	4	2	1	4	4	2	2	2
100	2	20	1	2	5	1	1	1	500	1	1	2	1	3	3	2	1	2	2	1	5	5	3	5	5	3	5	5	4	4	5	4	4	5	4	2	4	5	5	5	4	3	4	2	4	4	4	2	2
101	2	60	4	2	2	1	1	1	6000	2	2	2	1	1	3	1	2	1	1	1	5	5	5	5	5	5	4	5	5	5	4	5	5	5	5	5	4	5	5	5	5	5	4	4	5	5	5	5	5
102	2	50	2	1	3	1	1	2	2000	1	1	2	1	2	2	2	2	1	2	1	5	4	3	5	5	5	5	5	5	5	4	4	5	5	2	2	4	5	5	5	4	3	2	1	4	4	4	2	4
103	1	19	1	3	4	5	1	1	1000	1	1	2	1	3	5	1	1	1	2	1	4	4	3	5	5	3	5	5	4	5	5	4	5	5	4	2	4	5	5	4	4	3	4	2	4	4	2	2	2
104	2	39	2	2	2	1	1	2	3500	1	1	2	1	1	2	2	2	2	1	1	5	5	4	5	5	5	5	4	5	5	4	5	5	5	5	5	3	5	5	4	5	5	4	4	5	5	4	5	5
105	2	31	2	1	3	1	1	2	2000	2	1	2	1	2	6	3	1	2	1	1	5	4	3	5	5	3	5	5	4	4	5	4	5	5	4	3	4	5	5	5	4	3	2	2	4	4	4	2	4
106	2	67	2	1	3	2	1	1	1800	1	2	1	1	3	2	2	1	1	2	1	5	4	3	5	5	3	5	4	4	5	4	2	5	5	2	2	4	4	4	4	4	3	4	2	4	4	4	2	1
107	2	52	2	1	3	1	2	2	3000	2	1	2	1	2	5	2	1	2	2	1	5	4	3	4	5	4	5	5	5	5	4	4	5	5	4	2	4	5	5	4	4	4	2	1	4	4	4	2	4
108	1	31	2	4	1	1	1	1	3800	1	2	2	1	3	4	1	2	1	2	1	5	4	4	5	5	3	5	5	5	5	4	4	5	5	1	1	5	5	5	4	4	4	4	1	4	4	4	4	5
109	2	45	4	1	3	4	3	2	1500	1	2	2	3	1	3	1	2	1	1	1	4	5	5	5	5	5	5	4	5	5	4	5	5	5	5	5	4	5	4	5	5	5	4	4	5	5	4	4	4
110	2	24	1	3	2	2	1	1	1800	2	1	2	1	2	3	1	1	2	2	1	5	4	3	5	5	3	4	4	5	5	4	4	5	5	4	2	4	5	5	5	4	4	4	2	4	4	5	2	4
111	1	24	1	2	5	1	1	2	1500	1	2	2	1	3	4	1	2	1	2	1	5	4	4	5	5	3	5	5	5	5	4	2	4	5	4	2	4	5	5	4	4	3	2	2	4	4	2	2	2
112	2	38	2	3	2	1	2	1	2000	1	2	2	3	1	4	1	2	1	1	1	4	5	5	5	4	4	5	5	5	5	4	5	5	4	5	5	3	5	4	5	5	5	5	4	4	4	5	4	5
113	2	50	2	1	3	4	1	2	1500	2	1	2	1	2	7	2	2	1	2	1	5	5	4	5	5	4	5	5	5	5	4	4	5	5	4	2	4	5	5	5	4	3	4	4	4	4	4	2	4
114	2	28	2	2	3	1	2	2	2000	2	1	2	1	3	7	2	2	1	2	1	5	4	3	5	5	4	5	5	5	5	5	2	4	5	2	1	4	5	5	4	4	4	4	1	4	4	4	2	2
115	2	35	2	4	1	1	1	1	4500	1	1	2	1	1	2	3	1	2	1	1	5	4	4	5	5	5	4	5	5	5	5	5	5	5	5	4	4	5	5	5	5	4	4	5	5	5	5	5	5
116	2	48	2	1	3	1	1	2	2000	2	1	2	1	2	2	2	1	1	2	1	5	4	3	4	5	3	4	4	5	5	4	2	4	4	2	2	4	5	4	4	2	3	2	1	4	2	2	2	4
117	1	19	1	2	5	2	1	1	600	1	1	2	1	3	7	2	1	1	1	1	4	5	5	5	5	5	5	5	5	5	5	4	5	5	4	4	4	5	4	4	4	4	4	2	4	4	2	4	4
118	2	30	2	1	3	1	2	2	2500	1	1	2	1	1	6	2	1	2	2	1	4	4	3	5	5	3	4	4	4	5	5	4	5	5	2	2	2	5	4	4	4	3	2	2	4	4	4	2	4
119	1	29	1	2	3	5	2	2	1500	2	1	2	1	2	4	1	2	1	2	1	5	5	4	5	5	4	5	5	5	5	2	2	4	4	2	1	2	4	4	4	4	4	4	2	1	4	2	4	2
120	2	30	2	1	3	2	1	1	3000	1	1	2	1	3	4	2	1	2	2	1	5	5	5	5	4	5	5	5	5	5	5	5	5	5	4	4	4	4	5	5	4	5	1	1	2	2	2	1	1
121	2	28	2	2	3	1	1	1	800	1	1	2	1	1	2	2	1	2	2	1	5	5	3	5	5	3	5	5	5	5	4	4	5	4	4	4	2	4	4	4	4	4	4	2	4	4	4	2	4
122	2	36	2	1	3	1	1	2	2000	2	1	2	1	2	4	1	1	1	2	1	5	5	5	5	5	4	5	5	5	5	4	2	5	4	2	1	5	5	5	5	4	5	2	2	4	4	2	2	4
123	2	20	1	4	5	4	3	1	1500	1	1	2	1	3	7	2	1	1	2	1	4	4	5	5	5	5	5	4	4	5	5	5	5	5	2	2	2	4	4	4	4	5	1	1	2	4	4	4	4
124	2	23	2	3	6	2	1	1	2700	2	2	2	1	1	5	1	1	2	2	1	5	4	3	5	5	3	5	5	5	5	5	4	5	5	4	2	2	5	5	5	4	4	2	2	4	4	2	2	4
125	2	24	2	2	2	1	1	1	1500	1	1	2	1	2	3	2	1	1	2	1	5	5	5	5	5	5	5	5	5	5	2	2	5	5	4	2	5	5	5	5	4	4	2	2	4	4	2	2	4
126	1	35	2	1	3	1	1	2	3400	1	1	2	1	3	5	2	1	1	2	1	5	5	5	4	4	5	5	4	4	5	5	4	5	4	2	2	4	4	4	4	4	4	2	2	2	2	2	2	2
127	2	25	2	4	1	4	1	1	4600	2	1	2	1	1	6	2	1	2	2	1	5	5	5	5	5	5	5	5	5	5	4	4	5	5	4	4	4	5	5	5	5	4	4	2	4	4	2	2	4
128	2	43	2	1	3	1	1	2	2500	1	1	2	1	2	2	2	2	1	2	1	4	4	3	5	5	5	5	5	5	5	4	4	5	4	4	2	5	5	5	5	4	5	2	4	4	2	2	2	4
129	1	25	2	4	1	1	2	2	2000	2	1	2	1	3	2	3	1	1	1	1	4	5	5	5	5	5	5	4	5	5	5	2	5	5	2	4	4	5	5	5	4	5	2	1	4	4	4	4	4
130	2	30	2	1	2	2	1	1	1500	1	1	2	1	1	7	2	1	2	2	1	5	5	3	5	5	4	4	3	4	3	5	2	4	2	2	2	4	4	4	2	2	3	2	1	4	2	2	1	4
131	2	18	1	2	5	1	1	1	2000	1	1	2	1	2	2	1	1	2	1	1	5	4	3	5	5	3	5	5	5	5	5	4	5	5	4	2	5	5	5	5	4	4	2	2	4	2	4	2	4
132	1	52	2	1	3	1	2	1	2400	1	1	2	1	3	5	2	1	1	1	1	5	5	5	5	5	5	5	5	5	5	5	5	5	5	4	4	5	5	5	5	4	5	4	4	4	4	4	4	5
133	2	35	2	1	2	1	2	1	3000	2	1	2	1	1	8	1	1	2	2	1	5	5	3	5	5	5	5	5	5	5	5	4	5	5	4	4	5	5	5	5	4	4	4	2	4	4	2	2	4
134	2	38	2	1	3	1	1	2	1500	1	1	2	1	2	4	2	2	1	2	1	4	4	3	5	5	3	5	5	5	5	4	2	5	5	4	2	4	5	5	5	4	4	2	2	4	2	4	2	4
135	1	30	2	1	3	2	1	1	4000	1	1	2	1	3	4	1	1	1	2	1	5	5	5	5	5	5	4	4	5	5	5	4	5	5	2	2	4	5	5	4	4	5	2	2	4	4	4	4	4
136	2	19	2	2	3	2	1	1	2000	1	1	1	2	1	5	2	1	2	2	1	5	5	3	5	5	3	5	5	5	5	5	4	5	4	2	2	4	5	5	5	4	4	2	2	4	4	4	2	4
137	2	21	1	4	4	1	1	1	3000	1	1	2	1	2	6	2	1	1	2	1	5	5	3	5	5	3	5	5	4	5	5	4	5	5	2	2	4	5	5	4	4	3	2	2	4	2	2	2	4
138	2	35	2	2	6	1	2	1	2300	2	1	2	1	3	5	2	1	1	1	1	5	5	5	5	5	5	5	5	5	5	4	4	4	4	4	4	5	5	5	5	5	5	1	1	4	4	4	4	4
139	2	26	2	3	1	1	1	1	5000	2	1	2	1	1	7	1	1	2	2	1	5	5	3	5	5	3	5	5	5	5	4	4	4	4	4	2	4	5	5	5	4	5	2	2	4	4	4	2	2
140	1	35	2	1	3	1	1	2	3600	1	1	2	1	2	8	1	1	1	2	1	5	5	4	5	5	3	5	5	5	5	4	4	4	4	4	4	5	5	5	5	4	5	2	2	4	4	4	2	4
141	2	35	2	2	3	1	1	2	800	2	1	2	1	3	4	2	2	1	2	1	5	5	5	5	5	5	5	5	5	5	4	4	5	4	4	4	4	5	4	4	4	4	4	4	1	4	4	4	4
142	2	28	2	1	6	1	1	1	800	1	1	2	1	1	3	3	1	2	2	1	5	2	3	4	5	5	5	5	5	5	4	4	5	5	4	4	4	5	4	4	4	5	2	1	4	4	4	2	1
143	1	29	2	4	1	1	1	1	3600	1	1	2	1	2	3	2	1	1	2	1	4	5	3	5	5	5	5	5	5	5	4	4	4	4	4	4	4	5	5	5	5	3	4	2	2	4	2	4	4
144	2	22	3	2	3	2	1	2	1200	2	1	2	1	3	5	1	1	1	2	1	5	5	5	5	4	5	5	4	4	5	5	4	4	5	1	1	4	4	4	5	4	4	1	1	1	2	4	2	2
145	2	30	2	1	6	1	1	1	1000	1	1	2	1	1	2	2	1	2	2	1	5	1	4	4	4	5	4	5	5	5	4	4	5	4	4	4	4	5	5	4	4	5	4	1	4	4	2	2	2
146	2	23	1	3	2	2	1	1	1000	1	1	2	1	2	4	2	1	2	2	1	4	4	3	5	5	5	5	5	5	5	4	4	5	4	4	2	4	5	5	5	4	5	2	4	4	4	4	2	4
147	1	35	2	2	3	1	1	2	4500	2	1	2	1	3	5	2	1	1	2	1	5	4	3	5	5	3	4	4	5	5	5	4	4	5	4	2	4	5	5	4	4	3	4	2	4	4	2	2	4
148	2	24	2	4	1	4	1	1	4000	1	1	2	1	1	6	1	1	2	1	1	5	5	5	5	5	5	5	5	5	5	4	4	5	4	4	4	4	5	5	5	5	5	5	4	4	4	4	4	4
149	1	32	2	1	3	1	1	1	3700	1	1	2	1	3	5	1	1	1	2	1	5	4	3	4	4	3	4	4	4	5	4	4	4	5	4	2	4	5	4	4	4	3	2	1	4	4	4	2	4
150	2	35	2	1	3	1	1	1	4000	2	1	2	1	1	3	3	1	2	2	1	4	4	3	5	4	3	4	3	4	3	4	2	4	2	2	1	2	4	4	2	2	3	2	1	4	2	2	1	2
151	2	28	2	4	1	2	1	1	2000	1	1	2	1	2	2	2	1	2	2	1	4	4	3	5	5	3	5	5	5	5	4	4	4	4	4	4	4	5	5	5	4	4	2	2	4	4	4	5	5
152	1	30	2	2	3	4	1	2	3000	1	1	2	1	3	5	2	1	1	2	1	5	4	3	5	5	3	5	5	5	5	4	4	5	5	4	2	4	5	5	4	4	4	4	1	4	4	4	2	4
153	2	25	2	4	5	1	1	1	500	2	1	2	1	1	3	1	1	2	2	2	5	4	3	4	5	3	5	5	5	5	5	4	5	5	4	2	4	5	5	5	4	3	2	1	4	4	4	2	2
154	1	26	2	3	2	1	1	2	2000	1	1	2	1	2	2	2	1	2	2	1	4	4	3	5	5	3	5	5	5	5	4	4	4	4	4	2	4	5	5	5	4	3	2	2	4	2	2	2	4
155	2	46	2	1	6	1	1	1	2500	1	1	2	1	3	6	1	2	1	2	1	5	5	3	5	5	3	5	5	5	5	4	4	5	5	4	2	4	5	5	5	5	3	2	1	4	4	4	2	4
156	2	35	2	1	6	1	1	1	2000	2	1	2	1	1	7	1	1	2	1	1	5	5	5	5	2	5	5	5	5	5	4	4	5	5	4	4	4	4	5	5	5	5	5	4	4	4	4	4	4
157	2	30	2	1	3	1	1	2	3000	1	1	2	1	2	2	1	1	1	2	1	4	4	4	5	5	4	5	5	5	5	4	2	4	5	2	1	4	5	5	4	4	4	2	1	4	2	2	2	4
158	2	75	4	1	3	1	1	2	1000	1	2	2	1	3	3	2	1	2	2	1	5	4	3	4	5	3	5	5	5	5	4	4	5	5	4	4	5	5	5	5	4	3	4	1	4	4	4	2	4
159	2	27	2	4	6	1	1	1	2500	2	1	2	1	1	8	2	1	2	1	1	5	5	5	5	5	5	5	5	5	5	5	5	5	5	2	2	5	5	5	5	5	5	5	2	4	4	4	4	4
160	1	35	2	1	3	4	1	2	2000	1	1	2	1	2	4	2	1	1	2	1	5	5	5	5	5	5	5	5	5	5	5	5	5	5	2	1	4	4	4	4	2	4	2	1	4	4	2	2	4
161	1	28	2	2	3	1	1	2	1850	1	1	2	1	3	3	1	1	1	2	1	5	4	4	5	5	4	4	5	4	5	4	4	5	5	4	2	4	5	5	5	4	4	2	1	4	2	2	2	4
162	2	21	2	2	3	1	1	1	1700	2	1	1	1	1	4	2	1	2	2	1	5	5	5	5	5	5	5	5	5	5	5	5	5	5	4	4	4	5	5	5	5	5	2	1	2	2	2	1	1
163	2	29	2	2	2	1	1	1	2000	1	1	2	1	2	4	1	1	1	2	1	4	4	3	5	5	5	5	5	5	5	4	4	5	4	2	2	5	5	5	5	5	5	2	2	4	2	2	2	4
164	2	28	2	2	3	1	2	2	3500	2	1	2	1	3	5	1	1	1	2	1	5	4	4	5	5	4	5	5	4	5	4	4	5	5	4	2	5	5	5	5	4	4	2	1	4	4	4	2	4
165	2	29	2	1	3	1	1	2	3000	1	1	2	1	1	2	1	1	2	2	1	5	4	5	5	5	5	5	5	5	5	4	4	4	5	2	1	1	4	5	5	5	5	5	1	4	4	4	4	4
166	1	20	2	2	3	2	1	1	2500	1	1	2	2	3	1	1	1	1	2	1	5	4	3	5	5	4	5	5	5	5	4	2	5	4	2	2	5	5	5	5	5	5	2	2	4	2	2	2	4
167	1	70	2	1	3	1	1	2	1000	2	1	2	1	3	2	2	1	1	2	1	5	4	3	5	5	3	5	4	5	5	4	2	4	4	2	1	4	5	5	4	4	4	2	1	4	2	4	2	4
168	2	24	2	4	4	4	1	1	500	1	1	2	1	1	2	1	1	2	2	1	5	5	5	5	5	5	5	5	5	5	4	4	4	5	4	2	5	5	5	5	4	5	4	4	4	4	4	4	4
169	1	27	2	4	1	2	1	1	2750	1	1	2	1	3	8	1	1	1	2	1	5	5	4	5	5	4	5	4	5	5	4	5	4	4	4	2	4	5	4	4	2	3	2	1	4	4	2	2	4
170	2	33	2	1	3	5	1	2	3000	2	1	2	1	1	4	1	1	2	2	1	5	4	3	5	5	3	4	5	5	5	5	4	4	5	2	4	4	4	5	4	4	3	4	1	4	4	2	2	2
171	2	20	2	3	6	1	1	1	3000	1	1	1	1	2	3	1	1	2	2	1	5	5	3	5	5	3	5	4	5	5	4	4	4	5	5	4	4	4	5	5	5	3	4	2	4	4	4	4	4
172	2	25	2	4	5	1	2	1	3000	2	1	2	1	3	4	2	1	2	2	1	5	5	4	5	5	4	5	5	5	5	4	4	5	5	2	2	4	5	5	5	4	4	2	1	4	2	2	2	4
173	2	25	2	3	5	1	1	2	2000	1	1	2	1	1	4	3	1	2	2	1	5	4	3	5	5	3	5	4	5	5	5	4	5	5	4	2	4	5	5	5	4	3	4	1	4	4	4	2	2
174	1	32	2	4	1	3	1	1	4500	2	1	2	1	2	3	2	1	1	2	1	4	5	4	5	5	4	4	4	5	5	5	2	4	5	2	2	2	4	4	4	4	4	2	1	4	2	2	1	4
175	2	20	2	3	5	2	1	2	700	1	1	2	1	3	5	1	1	1	2	1	5	4	4	5	5	3	4	4	5	5	2	4	4	2	4	2	4	5	5	5	4	4	2	2	4	4	2	2	4
176	2	23	2	2	3	3	2	1	1500	1	1	2	1	1	6	2	1	2	1	1	5	4	3	5	5	3	5	5	5	5	5	4	4	5	4	2	4	5	5	5	4	3	4	2	4	4	4	2	2
177	1	36	2	2	3	1	1	2	2500	2	1	2	1	2	2	2	1	1	2	1	4	4	4	5	5	3	4	4	4	5	5	2	4	5	4	4	4	5	4	4	4	4	2	1	4	2	2	1	4
178	1	40	2	2	3	6	3	2	1000	1	1	2	1	3	5	1	1	1	2	1	5	4	4	4	5	4	4	5	5	5	2	4	5	2	4	2	4	5	5	5	4	4	2	1	4	2	2	2	4
179	2	21	2	4	1	4	1	1	5000	1	1	2	1	1	2	3	1	2	2	1	5	5	5	5	5	5	5	5	5	5	5	4	4	5	2	2	4	4	5	5	4	3	4	2	2	4	4	1	1
180	2	28	2	3	1	1	1	1	2300	2	1	2	1	2	3	3	1	2	2	1	4	4	4	5	5	3	4	4	4	4	4	2	4	4	2	2	4	4	4	4	4	4	1	1	4	2	2	1	4
181	2	19	1	2	5	3	1	2	2000	1	1	2	1	3	4	1	2	1	2	1	5	4	4	5	5	3	4	4	5	5	4	2	4	4	4	4	4	5	5	4	4	3	2	1	4	2	4	2	4
182	2	21	2	4	5	1	2	1	2000	1	1	2	1	1	7	1	1	2	2	1	5	4	3	5	5	3	5	5	5	4	5	4	5	5	4	2	4	4	5	4	4	3	2	2	4	4	4	4	4
183	2	43	2	1	3	6	3	2	1500	2	1	2	1	2	2	3	1	1	2	1	4	4	4	5	5	3	5	4	4	4	4	4	4	4	2	2	4	4	4	4	4	4	1	1	4	2	2	1	4
184	2	25	1	2	5	1	1	2	600	1	1	2	1	3	7	2	2	1	2	1	5	4	3	5	5	3	4	4	4	5	2	4	4	2	4	2	4	5	4	4	4	3	2	1	4	2	2	2	4
185	2	28	2	4	1	1	1	1	3900	1	1	2	1	1	4	1	1	2	2	1	4	4	3	5	5	3	5	4	5	5	4	2	4	5	4	2	4	5	5	4	4	3	2	1	4	4	2	2	2
186	1	29	2	2	2	1	2	1	3000	2	1	2	1	2	3	2	1	1	2	1	5	5	4	5	5	3	4	4	4	5	4	4	5	5	4	4	5	5	5	4	4	4	2	2	4	4	4	1	4
187	1	40	2	1	3	1	1	2	1500	1	2	1	3	3	6	2	2	1	2	1	5	4	4	5	5	4	5	5	5	5	4	4	5	4	2	2	4	5	5	5	4	5	2	1	4	4	4	4	4
188	2	35	2	1	3	1	1	2	5600	2	1	2	1	1	4	1	1	2	2	2	5	4	3	5	5	3	5	4	5	5	4	2	4	5	2	1	4	5	5	5	4	3	4	1	4	4	4	2	2
189	1	52	2	1	3	1	1	2	4000	1	1	2	1	2	4	2	2	1	2	1	5	5	4	5	5	4	5	4	5	5	5	4	5	5	4	4	4	5	5	5	4	4	1	1	4	2	2	1	4
190	1	19	1	2	5	1	1	1	3000	2	1	2	1	3	4	1	1	1	2	1	5	4	3	5	5	4	5	5	5	5	4	2	4	4	2	1	2	5	5	5	4	4	2	1	4	2	2	2	4
191	2	22	2	3	2	1	1	1	2500	1	1	2	1	1	2	2	1	2	2	1	5	4	3	5	5	3	5	5	5	5	4	4	5	4	4	4	4	5	5	5	4	4	1	1	4	4	4	2	2
192	1	19	1	3	5	1	1	1	500	2	1	2	1	2	5	2	1	1	2	1	4	4	3	4	4	3	4	4	4	4	5	4	5	5	4	1	4	4	4	4	4	3	1	1	4	2	2	1	4
193	2	37	2	1	3	2	1	2	2000	1	1	2	1	3	2	1	1	1	2	1	5	4	4	5	5	4	5	5	5	5	4	2	5	4	2	2	4	5	5	5	4	5	2	1	4	2	2	2	4
194	2	26	2	2	3	5	3	2	3400	2	1	2	1	1	9	3	1	2	2	1	5	4	3	5	4	3	5	5	5	5	4	4	5	5	4	4	4	5	5	5	4	3	2	2	4	4	4	2	2
195	1	26	2	4	1	2	1	1	4326	1	1	2	1	2	3	3	1	1	2	1	4	4	3	5	5	3	4	4	5	4	5	4	5	5	5	2	4	4	4	4	4	3	1	1	4	2	2	1	4
196	2	25	2	2	3	1	1	2	1000	2	2	2	1	3	3	1	2	1	2	1	4	4	3	5	5	3	5	5	5	5	4	2	4	4	2	2	4	5	5	5	4	4	2	2	4	2	4	2	4
197	2	28	2	4	4	1	1	1	2300	1	1	2	1	1	2	2	1	2	2	1	5	4	3	5	5	3	5	5	4	5	4	4	5	5	4	4	4	5	5	5	4	3	2	1	4	4	4	2	2
198	2	34	2	1	3	1	1	2	1800	1	1	2	1	2	4	1	1	2	2	1	4	4	4	5	5	3	5	4	5	5	5	2	5	4	4	2	4	5	4	4	4	4	2	2	4	2	2	1	4
199	2	25	1	4	1	1	2	2	2628	2	1	2	1	3	8	2	1	1	2	1	5	5	4	5	5	3	5	5	5	5	4	2	5	4	4	2	4	5	5	5	4	4	2	2	4	2	2	2	4
200	2	26	2	2	3	1	2	1	2600	1	1	2	1	1	4	1	1	2	2	1	5	4	3	5	5	3	4	4	4	5	4	4	5	5	4	4	4	4	4	4	4	4	4	2	4	4	4	2	2
201	1	38	2	2	3	1	2	2	4500	2	1	2	1	2	4	2	1	1	2	1	4	4	3	4	4	3	4	4	4	5	5	4	5	5	4	2	4	5	4	4	4	4	1	1	4	2	2	1	4
202	1	29	2	4	1	1	1	2	6000	1	1	2	1	3	5	2	1	1	2	1	5	5	3	5	5	3	4	5	5	5	4	2	5	4	2	2	4	5	5	4	4	4	2	4	4	4	4	2	2
203	2	28	2	4	1	1	1	1	2002	2	1	2	1	1	4	3	1	2	2	1	5	4	3	5	5	3	5	5	5	5	4	2	4	4	4	2	4	5	5	5	4	3	2	2	4	2	2	2	4
204	2	27	2	2	3	2	1	2	2600	1	1	2	1	2	3	2	1	1	2	1	5	5	3	5	5	3	5	5	5	5	5	2	5	5	5	2	2	4	4	4	4	4	4	1	4	4	4	1	5
205	1	19	1	2	5	3	1	2	1500	1	1	2	1	3	6	2	1	1	2	1	4	4	3	5	5	3	4	4	4	5	5	4	4	4	4	4	4	5	4	4	2	3	2	2	2	4	2	2	4
206	2	25	2	4	1	4	1	2	6000	2	1	2	1	1	3	2	1	2	2	1	5	4	3	5	5	3	5	5	5	5	4	4	5	5	4	2	4	5	5	5	4	4	4	4	4	4	4	2	2
207	2	24	1	2	2	1	2	1	5000	1	1	2	1	2	4	2	1	1	2	1	4	4	3	5	5	3	5	4	5	5	5	4	5	5	4	2	4	5	4	4	4	4	2	1	4	2	4	1	5
208	2	21	2	2	1	1	1	1	5000	1	1	2	1	3	4	2	1	1	2	1	4	4	3	4	5	3	4	4	4	5	5	2	5	5	2	2	2	5	5	5	4	4	2	2	4	4	4	2	4
209	2	28	2	2	2	2	1	2	1500	1	1	2	1	1	4	1	1	2	2	1	5	4	3	5	5	3	5	4	5	5	4	2	4	5	2	1	4	5	5	5	4	3	2	1	4	2	4	2	2
210	1	58	2	1	3	2	1	2	1700	2	1	2	1	2	5	1	1	1	2	1	5	5	5	5	5	5	5	5	5	5	5	2	5	4	4	2	5	5	5	5	5	4	1	1	4	2	4	1	5
211	1	22	1	2	5	1	1	2	4000	1	1	2	1	3	5	2	1	2	2	1	5	4	3	5	5	3	5	5	5	5	4	4	5	4	2	2	4	5	5	4	4	3	2	2	4	2	2	2	4
212	2	28	2	1	3	2	1	1	1000	2	1	2	1	1	4	1	1	2	2	1	5	4	3	5	5	3	5	4	4	5	4	2	4	4	2	1	4	5	4	4	2	3	2	1	4	4	4	2	2
213	2	32	2	2	3	2	1	2	2000	1	1	2	1	2	3	2	1	1	2	1	5	5	4	5	5	4	4	4	5	5	4	4	4	5	4	4	4	4	5	5	4	4	4	4	4	4	4	1	1
214	1	22	1	4	5	1	1	1	4000	1	1	2	1	3	5	1	1	1	2	1	4	4	3	5	5	3	5	5	5	5	4	4	4	4	4	4	5	5	5	5	4	4	2	1	4	4	2	2	4
215	2	22	2	4	4	1	1	1	6000	2	1	2	1	1	2	1	1	1	2	1	5	5	3	5	5	3	5	5	5	5	4	4	5	5	4	2	4	5	5	5	4	3	2	2	4	4	4	2	2
216	1	32	2	2	3	1	1	2	3000	1	1	2	1	2	6	2	1	1	2	1	4	4	3	5	5	4	5	5	5	5	4	4	5	5	4	4	4	4	4	4	4	4	4	4	4	4	4	4	5
217	1	42	2	1	2	1	2	1	5000	1	1	2	1	3	3	1	1	1	1	1	5	4	3	5	5	3	4	4	4	5	4	4	5	4	4	2	4	5	5	5	4	5	4	4	2	2	2	2	4
218	2	19	2	2	6	1	2	2	1500	2	2	2	1	1	7	2	1	2	1	1	5	5	4	5	5	5	5	5	5	5	5	5	5	4	4	5	4	5	5	5	5	5	4	4	5	5	5	4	4
219	2	19	2	1	3	3	1	2	1500	1	1	2	1	1	2	1	1	2	2	1	5	5	3	5	5	3	5	5	5	5	5	4	4	5	4	2	4	5	5	5	5	5	4	2	4	4	4	2	2
220	2	27	2	3	3	1	1	1	2800	1	1	2	1	2	3	2	1	1	2	1	5	5	4	5	5	4	5	4	4	4	5	4	5	5	4	2	4	4	4	4	4	4	2	2	4	2	4	1	4
221	1	20	1	1	3	3	1	2	1800	2	1	2	1	3	8	1	1	1	2	1	5	5	4	5	5	4	4	4	4	5	5	2	4	4	4	2	4	4	5	5	4	3	2	1	4	2	2	2	4
222	2	22	2	4	1	1	1	2	2560	1	1	2	1	1	2	2	1	2	2	1	5	4	3	5	5	3	4	4	5	5	4	4	4	5	4	1	4	5	5	5	4	3	4	2	4	4	4	2	4
223	2	25	2	2	3	1	1	2	1800	1	1	2	1	2	4	1	1	1	2	1	5	5	4	5	5	4	5	4	4	4	5	4	4	5	4	4	4	4	4	4	4	2	2	4	2	2	1	2	4
224	2	28	2	4	1	5	3	1	3909	1	1	2	1	3	4	1	1	2	2	1	5	4	4	5	5	4	5	5	5	5	4	2	4	2	1	4	5	5	5	4	4	2	1	4	2	2	4	4	5
225	2	39	2	1	3	2	1	1	2500	1	1	2	1	1	3	2	1	2	2	1	5	4	3	5	5	3	5	4	4	5	4	4	4	5	4	2	4	5	4	4	3	2	1	1	4	4	2	2	4
226	1	36	2	1	3	1	2	2	3500	2	1	2	1	2	4	1	1	1	2	1	4	4	4	5	5	4	5	5	5	5	4	4	5	5	4	2	2	5	4	4	2	4	2	2	4	2	2	2	2
227	2	23	2	4	1	6	3	1	2700	1	1	2	1	3	4	1	1	2	2	1	5	4	4	5	5	3	4	4	4	2	2	4	2	2	2	2	5	5	5	4	4	2	2	2	4	2	2	4	5
228	2	30	2	2	3	1	1	2	5000	1	1	2	1	1	2	1	1	2	2	1	5	5	4	5	5	4	5	5	5	5	4	4	5	5	4	2	4	5	5	5	4	4	2	1	4	4	2	2	4
229	2	24	2	2	3	1	2	1	2600	2	1	2	1	2	3	1	1	1	2	1	5	5	4	5	5	4	5	5	5	5	4	2	4	4	2	2	2	4	4	2	2	4	2	1	4	2	2	2	2
230	2	25	2	4	5	4	1	2	4000	1	1	1	1	3	5	2	1	2	2	1	5	5	5	5	5	4	5	5	5	5	4	4	5	4	2	2	4	5	4	4	4	3	2	2	2	4	2	4	5
231	2	30	2	4	1	2	1	1	3254	1	1	2	1	1	2	2	1	2	2	1	5	4	4	4	5	4	5	5	5	5	4	4	5	5	4	2	4	5	5	5	4	4	2	1	4	4	4	2	4
232	1	32	2	1	3	1	1	2	2700	1	1	2	1	2	4	2	1	2	2	1	4	4	4	5	5	4	5	4	4	4	4	4	4	5	4	4	4	4	4	4	4	5	4	4	4	4	4	2	2
233	2	34	2	1	3	1	1	2	2500	2	1	2	1	3	5	2	1	2	2	1	4	4	3	5	5	4	4	4	5	4	4	4	5	5	2	2	2	4	4	4	2	3	2	2	4	2	2	2	4
234	2	27	2	3	6	1	1	2	2500	1	1	2	1	1	2	2	1	2	1	2	5	5	4	5	5	4	4	5	5	5	4	4	5	5	4	2	4	5	5	5	4	4	2	1	4	4	4	2	4
235	2	23	2	2	2	1	2	1	3000	1	1	2	1	2	3	3	2	1	2	1	5	5	4	5	5	4	5	5	5	4	4	4	5	5	4	2	4	4	4	4	4	4	2	2	4	4	4	2	4
236	2	28	2	4	1	1	1	1	3000	1	1	2	1	3	4	1	1	2	2	1	5	5	4	5	5	4	5	5	5	5	4	2	5	4	2	1	2	4	4	4	4	3	2	2	4	4	2	2	4
237	2	26	2	3	6	2	1	2	2000	2	1	2	1	1	4	2	1	2	2	1	4	4	3	5	4	3	2	4	5	4	2	4	4	2	2	2	5	4	4	2	3	2	1	4	2	2	2	4	5
238	2	26	2	2	5	2	1	1	700	1	1	2	1	2	2	1	1	1	2	1	5	5	4	5	5	4	4	4	4	4	5	4	4	5	4	4	4	4	4	4	4	4	2	2	4	4	4	2	4
239	2	35	2	4	5	1	1	1	4000	1	1	2	1	3	6	1	1	2	2	1	5	5	5	5	5	4	5	5	5	5	4	4	5	5	4	2	2	5	5	5	4	4	2	2	4	4	4	2	4
240	2	24	2	4	5	1	2	1	3000	2	1	2	1	1	2	1	1	2	2	1	5	4	4	5	5	4	5	5	5	5	4	4	5	4	2	2	4	5	4	4	4	4	2	1	4	4	2	2	4
241	2	19	1	3	5	1	2	1	5000	1	1	2	1	2	5	1	1	1	2	1	4	4	4	5	5	4	4	4	4	4	5	4	4	5	4	2	4	4	4	4	4	4	4	2	4	4	4	1	4
242	2	35	2	1	3	3	1	1	500	1	1	2	1	3	2	2	1	2	2	1	4	4	5	5	5	3	5	5	5	5	5	5	5	4	4	4	5	5	5	5	4	4	2	2	2	4	2	2	4
243	2	28	2	1	3	6	2	2	2000	2	1	2	1	1	6	2	1	2	2	1	5	4	4	5	5	4	5	5	5	5	4	4	4	4	2	2	4	5	5	5	4	4	2	1	4	4	2	2	4
244	1	64	2	1	3	1	1	2	3000	1	1	2	1	2	3	3	2	1	2	1	5	5	4	5	5	4	4	4	4	4	5	4	5	5	5	4	4	4	4	4	4	4	4	2	4	4	4	2	4
245	2	19	2	2	3	1	2	1	2500	1	1	2	1	3	4	2	1	2	2	1	5	5	3	5	5	3	5	5	5	5	4	4	4	4	4	4	4	5	5	5	4	4	2	2	4	2	2	2	4
246	2	26	2	3	6	1	1	1	3500	2	1	2	1	1	2	2	1	2	2	1	5	5	5	5	5	5	5	5	5	5	4	4	4	5	4	2	4	5	5	5	5	5	5	5	5	5	5	4	4
247	2	27	2	3	1	1	2	2	2000	1	1	2	1	2	3	3	1	1	2	1	5	5	4	5	5	4	4	4	4	4	5	4	5	5	4	2	4	4	4	4	4	4	2	2	4	4	2	2	4
248	2	24	2	2	6	1	2	1	2500	1	1	2	1	3	7	1	1	2	2	1	4	4	3	4	5	3	4	4	5	5	4	4	4	4	4	4	5	5	5	5	5	5	4	2	4	4	2	4	4
249	2	30	2	4	1	4	1	1	5000	2	1	2	1	1	2	1	1	2	1	1	5	5	5	5	5	5	5	5	5	5	4	4	4	5	5	4	4	5	5	5	5	5	2	1	4	4	4	4	4
250	1	28	1	2	3	1	1	2	3000	1	1	2	1	2	4	2	1	1	2	1	2	4	3	4	4	3	2	2	2	5	2	4	4	4	2	4	4	2	2	2	3	2	2	4	2	2	1	4	4
251	2	23	2	2	3	1	1	2	3600	2	1	2	1	3	2	2	1	2	2	1	5	4	3	5	5	3	5	5	5	5	4	2	4	5	4	2	4	5	5	4	4	3	4	1	4	4	4	2	2
252	2	28	2	3	3	1	1	1	1000	1	1	2	1	1	8	3	1	2	2	1	5	5	5	5	5	5	5	5	5	5	4	4	4	5	4	4	4	4	5	5	5	5	5	2	4	2	2	1	2
253	2	35	2	1	3	1	2	2	2000	1	1	2	1	2	2	2	1	2	2	1	4	4	3	5	5	4	4	4	4	5	5	4	5	5	4	2	4	4	4	4	4	4	2	2	4	2	2	2	4
254	2	35	2	1	3	1	1	1	5000	2	1	2	1	3	5	2	1	2	2	1	5	4	3	5	5	3	5	5	5	5	5	4	5	5	4	2	4	5	5	5	4	3	2	1	4	4	2	1	4
255	2	35	2	1	3	1	1	2	2500	1	2	2	1	1	5	1	2	1	2	1	5	5	5	5	5	5	5	5	5	5	4	4	5	5	5	4	4	4	5	5	4	5	2	1	4	4	4	2	2
256	2	32	2	2	3	2	1	2	3500	1	1	2	1	2	3	3	1	1	2	1	5	5	4	5	5	4	5	4	5	5	5	4	5	5	4	2	4	5	4	4	4	5	2	2	4	4	2	2	4
257	2	19	2	2	6	1	2	1	2000	2	1	2	1	3	2	1	1	2	2	1	5	4	3	5	5	3	5	5	5	5	5	4	4	5	4	4	2	5	5	5	5	5	4	2	4	4	4	2	4
258	2	40	2	1	3	1	1	2	3000	1	2	1	1	1	5	1	2	1	2	1	5	5	5	5	5	5	5	5	5	5	4	4	5	4	4	2	4	5	5	5	5	5	4	2	4	4	4	4	4
259	2	21	1	3	1	1	2	1	2700	1	1	2	1	2	4	1	1	1	2	1	4	4	3	4	4	4	4	4	4	4	4	4	5	4	4	2	2	4	4	4	4	4	1	1	4	2	2	2	4
260	2	27	2	2	3	1	1	2	2000	2	1	2	1	3	4	2	2	2	2	1	5	4	4	5	5	4	5	5	5	5	4	4	4	5	4	4	4	5	5	5	4	4	4	1	4	4	5	2	4
261	2	25	2	4	1	4	1	1	7000	1	1	2	1	1	5	2	1	2	2	1	5	5	5	5	5	5	5	5	5	5	4	4	5	4	2	1	4	4	4	4	4	5	4	2	4	4	2	2	2
262	1	37	2	1	3	1	1	2	4000	1	1	2	1	2	4	1	1	1	2	1	5	5	3	5	5	3	5	5	5	5	4	2	4	5	5	4	4	4	4	4	4	3	1	1	4	4	4	1	4
263	2	65	2	1	3	1	2	1	3000	2	1	2	1	3	4	1	1	2	2	1	5	5	4	5	5	4	5	5	5	5	4	4	4	5	4	4	4	4	5	4	4	4	4	1	4	4	4	2	4
264	2	27	2	1	3	1	1	1	1500	1	1	2	1	1	2	2	1	2	2	1	4	4	5	4	5	5	5	5	5	5	4	4	4	5	2	2	4	4	5	2	4	4	1	1	2	2	2	2	2
265	2	24	2	2	6	1	1	2	2700	1	1	2	1	2	4	1	1	1	2	1	5	5	3	5	5	3	4	4	4	4	4	2	4	5	4	2	4	5	4	4	2	3	2	2	4	2	2	1	4
266	2	19	2	1	3	1	1	2	4000	2	1	2	1	3	2	2	1	2	2	1	5	4	3	4	5	4	5	5	5	5	4	4	4	5	4	4	4	5	5	4	4	4	2	1	4	4	2	2	4
267	2	25	2	3	6	1	1	1	3000	1	1	2	1	1	5	2	1	2	2	1	4	4	5	5	5	5	5	5	5	5	4	2	4	4	4	4	4	5	5	5	4	4	5	5	4	2	2	2	4
268	2	32	2	4	1	1	2	1	5480	2	2	1	2	2	5	3	2	1	2	1	2	2	3	4	4	3	2	2	2	4	5	2	4	5	4	2	2	5	2	2	2	3	1	1	4	2	2	1	4
269	2	21	2	3	6	1	1	1	1000	1	1	2	1	3	2	1	1	2	2	1	5	4	3	5	5	3	5	5	5	5	4	4	4	5	4	4	4	5	5	5	4	3	4	2	4	4	4	2	4
270	2	27	2	2	6	1	1	1	2000	2	2	2	2	1	6	2	1	2	2	1	5	5	5	5	5	5	5	4	5	5	4	4	5	5	4	2	4	4	5	4	4	5	1	1	2	2	2	2	2
271	1	34	2	1	3	1	1	2	5000	1	1	2	1	2	3	3	1	1	2	1	4	4	3	4	4	3	4	4	4	4	5	2	4	5	4	2	2	4	4	4	4	3	1	1	4	2	2	2	4
272	2	21	2	4	5	1	1	1	1500	2	1	2	1	3	9	2	1	2	2	1	5	4	4	5	5	4	5	5	5	5	4	4	5	4	4	2	4	5	5	5	4	4	2	1	4	4	4	2	4
273	2	20	2	3	1	1	1	1	800	1	1	2	1	1	4	1	1	2	2	1	5	5	5	5	5	4	5	5	4	4	5	4	4	5	1	1	4	4	5	5	4	4	4	4	2	2	4	4	4
274	1	45	2	1	3	1	1	2	3500	2	1	2	1	2	4	1	1	1	2	1	4	4	3	5	5	3	4	4	4	5	4	2	5	5	4	2	2	4	4	4	4	4	2	2	4	2	2	1	4
275	2	23	2	1	3	3	1	2	1000	2	1	2	1	3	2	1	1	2	2	1	4	4	4	5	5	3	4	4	4	5	4	2	4	4	2	2	4	5	4	4	4	3	2	1	2	2	2	2	4
276	2	24	2	4	1	1	2	1	3000	1	2	1	2	1	7	1	1	2	2	1	4	2	4	4	4	4	4	4	4	5	4	4	2	4	2	2	4	4	4	5	4	4	4	4	4	4	4	4	4
277	1	37	2	2	3	2	1	2	2500	1	1	2	1	2	3	1	1	1	2	1	4	4	3	5	5	3	4	4	4	4	5	2	4	5	4	2	2	4	4	4	4	4	4	2	4	2	2	1	4
278	2	27	2	2	6	1	1	2	2700	2	1	2	1	3	2	2	1	2	2	1	5	4	3	5	5	3	5	4	5	5	4	4	4	5	4	4	4	4	5	4	4	4	5	2	2	4	4	4	4
279	2	23	2	2	6	1	1	1	4000	2	1	2	1	3	4	1	1	2	2	1	5	4	3	5	5	5	4	5	5	5	4	4	4	4	4	2	4	5	5	5	4	3	4	1	4	4	5	4	4
280	2	30	2	2	2	4	1	1	6000	2	1	2	1	3	2	1	1	2	2	1	5	4	3	5	5	3	4	4	5	5	4	4	5	5	5	2	4	5	5	4	4	3	4	2	4	4	4	2	4
281	2	19	2	1	3	3	1	2	600	2	1	2	1	3	6	1	1	2	2	1	5	4	3	5	5	3	5	5	5	5	5	5	5	5	5	4	4	5	5	5	5	5	5	5	5	5	5	5	5
282	2	20	2	2	6	1	2	1	2500	2	1	2	1	3	8	1	1	2	2	1	5	4	3	5	5	3	4	4	5	5	4	2	4	5	2	1	4	5	4	4	4	3	2	1	4	4	4	1	4
283	2	20	2	3	5	6	3	1	1500	1	1	2	1	3	5	2	1	2	2	1	5	4	3	5	5	3	5	5	5	5	4	2	4	5	2	1	4	5	5	4	4	4	4	2	4	4	4	2	4
284	2	25	2	2	3	6	3	2	2300	2	1	2	1	3	4	2	1	2	2	2	5	4	3	5	5	3	5	5	5	5	4	2	5	5	2	1	4	5	5	4	4	4	4	1	4	4	4	2	4
285	2	23	2	3	3	2	1	1	2000	1	1	2	1	3	2	1	1	2	2	1	4	2	4	5	5	5	5	4	4	5	4	4	4	5	5	2	2	4	4	5	4	4	4	5	1	2	2	4	4
286	1	31	2	2	2	2	1	1	3000	2	1	1	1	3	4	2	1	1	2	1	3	2	3	2	2	3	2	2	1	2	1	4	4	4	4	1	1	2	2	2	2	3	1	1	4	2	2	1	4
287	1	45	2	1	3	1	1	1	2000	2	2	1	2	3	5	1	2	1	2	1	4	4	3	4	4	3	4	4	5	5	5	4	4	5	4	4	4	5	4	4	4	3	2	2	4	2	2	1	4
288	2	26	2	3	5	1	1	2	500	1	1	2	1	3	6	2	1	1	2	1	4	2	3	4	2	3	2	2	2	4	4	2	2	5	4	4	4	4	4	2	2	3	2	2	4	2	2	1	4
289	2	34	2	4	1	5	2	1	3500	1	1	2	1	3	6	2	1	1	2	1	2	2	3	2	4	3	2	1	2	3	4	2	4	5	4	4	4	3	2	2	2	3	1	1	2	2	2	1	4
290	1	67	2	1	3	6	3	2	1000	2	1	1	1	3	4	3	1	1	2	1	5	4	4	5	5	3	4	4	5	5	5	4	4	5	4	4	4	5	4	4	4	3	1	4	4	4	4	1	4
291	2	27	2	2	3	5	1	2	1500	1	1	2	1	3	4	2	1	1	2	1	2	2	3	4	4	3	4	4	4	4	5	4	5	5	4	4	4	5	2	2	2	3	1	1	4	4	4	1	4
292	2	23	2	3	5	1	1	1	2300	1	1	2	1	3	3	3	1	1	2	1	4	4	3	4	5	3	4	4	4	4	5	4	5	5	4	4	5	5	4	4	4	4	2	1	4	4	4	1	4
293	2	62	2	1	3	6	3	2	1500	2	1	2	1	3	4	2	1	2	2	1	5	4	4	5	5	4	4	4	5	5	5	4	5	5	4	4	4	5	4	4	4	3	1	1	4	4	2	1	4
294	2	19	1	3	5	1	1	1	500	1	1	2	1	3	7	2	1	1	2	1	4	4	4	5	5	4	4	2	4	4	5	4	5	5	2	2	4	5	4	4	4	4	2	2	2	2	2	1	4
295	1	29	2	2	3	4	1	2	2500	1	1	2	1	3	4	3	1	1	2	1	4	4	4	5	5	4	4	4	4	5	4	4	4	5	2	2	4	5	4	4	4	3	2	1	4	2	2	1	4
296	2	25	2	2	6	2	1	1	1500	1	1	2	1	3	5	2	1	1	2	1	4	4	4	5	5	4	5	4	5	5	4	4	4	4	2	2	2	4	4	4	4	3	1	1	2	2	1	1	4
297	1	43	2	2	2	1	1	1	2700	1	1	2	1	3	3	2	1	1	2	1	4	4	4	5	5	4	4	4	5	5	4	2	2	2	2	2	2	4	4	4	4	4	2	1	2	2	2	1	4
298	1	48	2	1	3	1	1	2	6000	2	1	2	1	2	3	2	2	1	2	1	4	4	4	5	5	3	4	4	4	4	4	4	5	4	4	4	4	4	4	4	4	4	2	2	2	2	1	4	5
299	1	28	2	2	3	2	1	2	4000	1	1	2	1	2	7	1	1	1	2	1	4	4	3	4	4	3	2	2	2	3	4	4	4	4	4	4	4	4	4	2	2	3	1	1	4	2	2	1	4
300	2	26	2	2	2	1	2	1	3000	1	1	2	1	2	2	1	1	1	2	1	4	4	4	5	5	3	4	4	4	4	5	4	5	5	4	4	4	5	4	4	4	4	2	2	4	2	2	1	4
301	2	43	2	1	3	1	1	1	2800	2	1	2	1	2	3	2	2	1	2	1	5	5	4	5	5	3	5	4	5	5	5	4	5	4	2	2	4	4	4	4	4	4	2	2	4	2	2	1	2
302	2	23	2	2	4	1	1	2	570	1	1	2	1	2	5	2	1	1	2	1	2	4	3	4	4	3	2	2	2	3	4	2	4	4	2	2	4	4	2	2	2	3	1	1	4	2	2	1	2
303	1	31	2	1	3	1	1	1	3500	1	1	2	1	2	2	2	1	1	2	1	4	4	4	5	5	4	4	4	4	4	5	4	5	4	4	2	4	4	4	4	4	4	4	4	4	4	4	4	4
304	2	35	2	1	3	2	1	2	2500	1	1	2	1	2	6	1	1	1	2	2	2	2	3	4	4	3	2	2	2	4	5	4	4	4	4	4	4	4	2	2	2	3	1	1	4	2	2	1	4
305	1	32	2	4	1	2	1	1	3750	1	1	2	1	2	2	1	1	1	2	1	2	2	3	4	4	3	2	2	2	2	4	4	5	5	5	4	4	5	2	2	2	3	1	1	4	2	2	1	4
306	2	27	2	3	3	1	2	2	4500	1	1	2	1	2	4	3	1	1	2	1	4	4	3	5	5	4	5	4	4	5	5	4	4	5	4	2	4	5	4	4	4	4	2	1	4	2	2	1	2
307	2	23	1	3	5	1	2	1	700	1	1	2	1	2	3	3	1	1	2	1	2	2	3	5	5	3	2	2	2	2	5	4	5	5	4	2	2	4	2	2	2	3	1	1	4	2	2	1	2
308	1	30	2	2	3	2	3	1	2800	1	1	2	1	2	5	2	1	1	2	1	4	4	4	5	5	4	4	4	4	4	4	4	5	4	4	4	4	5	4	4	4	4	2	2	4	4	4	4	4
309	1	64	2	1	3	6	3	2	3400	2	2	1	3	2	5	3	2	1	2	1	5	5	4	5	5	4	5	5	5	5	5	5	5	5	4	4	4	5	5	4	4	4	4	4	4	4	4	2	4
310	2	48	2	1	3	6	2	2	2500	2	1	2	1	2	4	2	1	1	2	1	4	4	4	5	5	4	5	5	5	5	5	4	5	4	4	4	4	5	5	5	4	4	2	2	4	2	2	1	4
311	2	26	2	2	2	1	2	1	4500	1	2	2	3	2	5	1	2	1	2	1	4	4	3	5	5	4	2	4	2	4	4	2	4	4	4	2	4	4	4	4	4	4	2	2	4	2	4	1	4
312	1	28	2	4	1	5	3	1	5400	1	1	2	1	2	4	2	1	1	2	1	2	2	3	4	4	3	2	2	2	4	4	2	5	4	4	2	4	4	4	4	4	3	1	1	4	2	2	1	2
313	1	33	2	1	3	1	2	2	5000	1	1	2	1	2	2	2	1	1	2	1	2	2	3	4	4	3	2	2	2	2	4	1	4	4	4	1	1	4	2	2	2	4	2	2	4	2	2	1	4
314	1	45	2	1	3	5	3	2	6000	1	1	2	1	2	3	1	1	1	2	1	4	4	3	4	4	3	4	4	4	4	4	2	4	4	5	4	4	5	4	4	4	4	2	2	4	2	2	1	4
315	2	28	2	2	2	1	2	1	4000	1	1	2	1	2	9	2	1	1	2	1	4	4	3	5	5	3	4	4	4	4	4	2	4	4	4	2	4	4	4	4	4	4	2	2	4	2	2	1	4
316	1	29	2	4	1	5	1	1	3950	1	1	2	1	2	2	1	1	1	2	1	4	4	3	5	5	3	2	2	2	3	4	2	4	4	4	2	4	4	4	2	2	3	1	1	4	2	2	1	4
317	2	42	2	1	3	2	1	2	3000	2	1	2	1	2	8	3	1	1	1	2	1	4	4	4	5	5	3	2	2	2	4	4	2	4	4	5	2	2	4	2	2	3	1	1	4	2	2	1	4
318	1	34	2	2	3	1	1	1	6000	1	1	2	1	2	5	3	1	1	2	1	2	2	3	4	4	3	2	2	2	2	4	2	4	4	5	2	2	4	2	2	2	4	1	1	4	2	2	1	4
319	2	36	2	2	3	1	2	2	4000	2	1	2	1	2	3	1	2	1	2	1	2	2	3	4	4	3	2	2	2	4	4	2	4	4	5	2	2	4	2	2	2	3	1	1	4	2	2	1	4
320	2	25	2	2	3	6	2	1	2600	1	1	2	1	2	4	3	1	2	2	1	4	4	4	5	5	4	4	4	4	4	5	4	4	5	5	4	4	5	4	4	4	4	4	4	4	2	2	1	4
321	1	64	2	1	3	1	1	1	2000	2	2	1	2	2	5	1	2	1	2	1	5	5	5	5	5	4	4	4	4	5	4	4	4	4	5	4	4	5	4	4	4	3	2	2	4	2	4	2	4
322	1	32	2	1	3	4	1	2	4500	1	1	2	1	2	4	2	1	1	2	1	4	4	3	5	5	3	4	4	2	4	4	2	5	4	5	2	2	4	4	4	4	4	2	2	4	2	4	1	4
323	2	32	2	1	3	3	2	2	2000	1	1	2	1	2	5	2	2	1	2	1	4	4	4	5	5	4	4	4	4	4	5	4	5	4	4	4	4	5	4	4	4	4	2	3	4	4	4	2	5
324	2	29	2	4	1	2	1	1	3900	1	1	2	1	2	4	2	1	1	2	1	2	2	3	2	5	3	2	2	2	2	2	1	4	4	5	1	2	4	2	2	2	3	1	1	4	2	2	1	4
325	1	42	2	2	2	5	3	1	5500	1	1	2	1	2	5	1	1	1	2	1	4	4	3	4	4	3	2	2	2	4	4	2	5	4	5	2	2	4	2	2	2	3	2	2	4	4	4	2	4
326	1	23	2	2	3	1	3	2	2500	1	1	2	1	2	4	3	1	1	2	1	4	4	4	5	5	4	5	4	4	5	4	4	5	4	5	4	4	5	4	4	4	4	2	2	4	4	4	1	4
327	2	27	2	4	5	5	2	1	700	1	1	2	1	2	3	1	1	1	2	1	4	4	3	4	4	3	4	4	4	5	4	2	4	4	5	4	4	4	4	4	4	4	4	4	4	4	5	4	5
328	2	28	2	2	3	2	1	2	3000	1	1	2	1	2	2	1	1	2	2	1	5	5	3	5	5	3	4	4	5	4	2	4	4	4	5	4	4	4	4	4	4	4	5	5	4	5	5	4	5
329	1	35	2	1	3	1	1	1	4000	1	1	2	1	2	3	1	1	1	2	1	2	2	4	4	4	3	2	2	2	5	4	1	4	4	4	2	2	4	2	2	2	5	1	1	4	2	2	1	5
330	1	38	2	1	3	4	3	2	3700	2	2	2	2	2	6	1	1	1	2	1	4	4	4	5	5	4	4	4	4	4	5	4	5	5	4	4	4	5	4	4	4	4	2	2	4	2	2	1	4
331	2	30	2	2	2	1	1	1	4000	1	1	1	2	2	3	2	1	1	2	1	5	5	3	5	5	3	4	4	4	4	2	4	4	4	2	4	4	4	4	4	4	2	2	4	2	2	1	4	5
332	2	29	2	4	1	4	1	1	3400	1	1	2	1	2	2	1	1	1	2	1	4	4	3	5	5	3	2	2	2	3	4	2	4	4	4	2	4	4	4	2	2	3	1	1	4	2	2	1	4
333	1	24	1	3	5	2	1	2	800	1	1	2	1	2	3	1	1	2	1	1	4	4	5	5	5	3	2	2	2	4	4	2	4	4	5	2	2	4	4	2	2	3	1	1	4	2	2	1	4
334	2	27	1	4	1	2	1	1	3900	2	1	2	1	1	3	2	1	1	2	1	2	2	4	2	4	3	2	2	2	2	5	2	4	2	4	2	2	4	2	2	4	4	1	1	2	1	1	1	4
[truncated: 12 more columns]
